# Supplementary material for: Effectiveness of an Online Mindfulness-Based Intervention for Improving Mental Health in Undergraduate Students: A Randomized Clinical Trial
Source: Int J Environ Res Public Health. 2026 Jun 30;23(7):853. doi: 10.3390/ijerph23070853 (PMC13410042; doi:10.3390/ijerph23070853)
Supplement: Supplementary file 1 [file ijerph-23-00853-s001.zip]

Archive with 1 entries (1 files):
- ijerph-4334674-supplementary.pdf
